# Supplementary material for: No association between peripheral serotonin-gene-related DNA methylation and brain serotonin neurotransmission in the healthy and depressed state
Source: Clin Epigenetics. 2024 May 27;16:71. doi: 10.1186/s13148-024-01678-y (PMC11131311; doi:10.1186/s13148-024-01678-y)
Supplement: Supplementary file 1 — Table S1. Demographics of the participants included in the secondary analyses (XLSX 12 kb) [file 13148_2024_1678_MOESM1_ESM.xlsx]

## Sheet: Table S2
	HC	MDD
N	297	90
Age (mean ± s.d.)	30.5 ± 13.5 [18.4-86.2]	26.6 ± 7.2 [18.3-56.4]
Sex (F/M)	173/124	64/26
BDI	-	33.4 ± 7.2 [17-50]
CATS	-	30 ± 18.5 [0-81]
GAD10	-	23.6 ± 9.0 [7-47]
HAMD6	-	12.3 ± 1.6 [7-17]
PSS	-	26.6 ± 4.6 [16-39]
PBI care	26.3 ± 6.3 [5-36]	23.8 ± 7.4 [4.5-36]
PBI Overprotection	9.5 ± 4.9 [0.5-22]	10.3 ± 5.2 [1-23.5]
Recent SLE	3.6 ± 3.3 [0-35]	-
Total SLE	1.5 ± 1.4 [0-7]	-
SLC6A4 CpG 1	2.61 ± 0.65 [1.01-5]	2.23 ± 0.67 [0-3.59]
SLC6A4 CpG 2	3.62 ± 0.87 [1.66-6.4]	3.33 ± 0.87 [1.88-8.14]
SLC6A4 CpG 3	2.97 ± 0.77 [0-5.92]	2.72 ± 0.75 [0-4.38]
SLC6A4 CpG 4	3.88 ± 0.85 [1.4-8.48]	3.53 ± 0.88 [1.83-7.67]
TPH2 CpG1	3.24 ± 0.68 [1.66-5.88]	2.71 ± 0.51 [1.47-4.18]
TPH2 CpG2	3.15 ± 0.68 [1.8-5.38]	2.94 ± 0.80 [1.65-8.4]
TPH2 CpG3	2.95 ± 0.68 [1.7-8.18]	2.66 ± 0.76 [1.54-7.52]
TPH2 CpG4	2.36 ± 0.88 [1.2-14.4]	2.06 ± 0.63 [1.14-5.58]
TPH2 CpG5	3.38 ± 1.07 [1.86-15.8]	3.13 ± 0.90 [1.94-8.77]
TPH2 CpG5	3.43 ± 1.03 [1.32-11.7]	2.98 ± 0.549 [1.96-4.78]
SLC6A4 5-HTTLPR/rs25531 (LALA / S-)	94/203	23/67
TPH2 rs4570625 (GG/TX)	181/115	51/34
Abbreviations: BDI, Beck's Depression Index; CATS: Child and Adolescence Trauma Screen; GAD10: Generalized Anxiety Disorder 10; HAMD-6: Hamilton Depression Rating Scale 6; PBI: parental bonding inventory; SLE: Stressful Life Events; SLC6A4, serotonin transporter gene; 5-HTTLPR, serotonin-transporter-linked promoter region; TPH2, tryptophan hydroxylase 2
