# Supplementary material for: No association between peripheral serotonin-gene-related DNA methylation and brain serotonin neurotransmission in the healthy and depressed state
Source: Clin Epigenetics. 2024 May 27;16:71. doi: 10.1186/s13148-024-01678-y (PMC11131311; doi:10.1186/s13148-024-01678-y)
Supplement: Supplementary file 2 — Table S2. Genomic locations of the SLC6A4 and TPH2 CpG sites included in this study (XLSX 10 kb) [file 13148_2024_1678_MOESM2_ESM.xlsx]

## Sheet: Table S2
Gene	CpG site	Genomic location (GRCh38/hg38)
SLC6A4	CpG1	chr17:30 236 071
	CpG2	chr17:30 236 083
	CpG3	chr17:30 236 088
	CpG4	chr17:30 236 090
TPH2	CpG1	chr12:71 938 979
	CpG2	chr12:71 938 928
	CpG3	chr12:71 938 922
	CpG4	chr12:71 938 902
	CpG5	chr12:71 938 898
	CpG6	chr12:71 938 877
