# Supplementary material for: No association between peripheral serotonin-gene-related DNA methylation and brain serotonin neurotransmission in the healthy and depressed state
Source: Clin Epigenetics. 2024 May 27;16:71. doi: 10.1186/s13148-024-01678-y (PMC11131311; doi:10.1186/s13148-024-01678-y)
Supplement: Supplementary file 3 — Table S3. Primers used for pyrosequencing SLC6A4 and TPH2 (XLSX 9 kb) [file 13148_2024_1678_MOESM3_ESM.xlsx]

## Sheet: Sheet1
	SLC6A4		TPH2
Reaction	Direction	Sequence(5'-3')		Sequence (5'-3')
PCR	Forward	TGGGGAGGTGTTAGAGGTTAAGAGAAA	Forward	GGAAAATATTATTATTGTTGGTTGTATGGA
	Reverse	[Btn]ATCCTAACTTTCCTACTCTTTAACT	Reverse	[Btn]CATTACTCTTCAACACCAAAATTCTA
Pyrosequencing	CpG site		CpG site
	CpG1-4	GTGTGTAGTTTTGTGGG	CpG1	ATTGTTGGTTGTATGGAT
			CpG2-3	GGTATTAGAGGGGTAG
			CpG4-5	GAGATTGAGAGGAAGG
			CpG6	ATTAGTTGTTTGTTTGGG
