# Supplementary material for: No association between peripheral serotonin-gene-related DNA methylation and brain serotonin neurotransmission in the healthy and depressed state
Source: Clin Epigenetics. 2024 May 27;16:71. doi: 10.1186/s13148-024-01678-y (PMC11131311; doi:10.1186/s13148-024-01678-y)
Supplement: Supplementary file 4 — Table S4. Effect sizes and respective 95% confidence intervals of models including SLC6A4 data (XLSX 11 kb) [file 13148_2024_1678_MOESM4_ESM.xlsx]

## Sheet: Sheet1
		CpG1		CpG2		CpG3		CpG4
		Effect size	95% CI	Effect size	95% CI	Effect size	95% CI	Effect size	95% CI
5HTT	Caudate	0.00326	-0.06;0.066	0.00728	-0.045;0.06	-0.01409	-0.08;0.052	0.00892	-0.033;0.051
	Amygdala	0.00297	-0.054;0.06	0.00663	-0.041;0.055	-0.01283	-0.073;0.047	0.00812	-0.03;0.047
	Hippocampus	0.00128	-0.024;0.026	0.00287	-0.018;0.024	-0.00554	-0.031;0.02	0.00351	-0.013;0.02
	Putamen	0.00352	-0.065;0.072	0.00786	-0.049;0.065	-0.0152	-0.086;0.056	0.00962	-0.036;0.055
	Thalamus	0.00389	-0.071;0.079	0.00869	-0.054;0.072	-0.01682	-0.095;0.062	0.01065	-0.04;0.061
	Midbrain	0.00302	-0.055;0.061	0.00673	-0.042;0.055	-0.01302	-0.074;0.048	0.00825	-0.031;0.047
	Neocortex	0.00074	-0.014;0.015	0.00164	-0.01;0.014	-0.00318	-0.018;0.012	0.00201	-0.008;0.012
5HT4 (Healthy Cohort)	Caudate	-0.0119	-0.116;0.092	-0.01269	-0.097;0.072	-0.07085	-0.167;0.025	0.09325	0.005;0.181
	Hippocampus	-0.00492	-0.048;0.038	-0.00525	-0.04;0.03	-0.0293	-0.069;0.01	0.03857	0.003;0.074
	Putamen	-0.01281	-0.124;0.099	-0.01365	-0.105;0.077	-0.07624	-0.179;0.027	0.10034	0.007;0.194
	Neocortex	-0.00291	-0.028;0.022	-0.0031	-0.024;0.018	-0.01731	-0.041;0.006	0.02278	0.002;0.044
5HT4 (MDD Cohort)	Caudate	-0.02552	-0.214;0.163	-0.1346	-0.281;0.012	0.10755	-0.07;0.286	0.07512	-0.065;0.216
	Hippocampus	-0.00844	-0.071;0.054	-0.04452	-0.093;0.004	0.03557	-0.023;0.094	0.02485	-0.022;0.071
	Putamen	-0.02443	-0.205;0.156	-0.12886	-0.269;0.011	0.10297	-0.067;0.273	0.07192	-0.062;0.206
	Neocortex	-0.00441	-0.037;0.028	-0.02328	-0.049;0.002	0.0186	-0.012;0.049	0.01299	-0.011;0.037
