# Supplementary material for: No association between peripheral serotonin-gene-related DNA methylation and brain serotonin neurotransmission in the healthy and depressed state
Source: Clin Epigenetics. 2024 May 27;16:71. doi: 10.1186/s13148-024-01678-y (PMC11131311; doi:10.1186/s13148-024-01678-y)
Supplement: Supplementary file 5 — Table S5. Effect sizes and respective 95% confidence intervals of models including TPH2 data (XLSX 12 kb) [file 13148_2024_1678_MOESM5_ESM.xlsx]

## Sheet: Sheet1
0.05288	-0.18;0.286	CpG1 vs cau.bpnd				CpG1		CpG2		CpG3		CpG4		CpG5		CpG6
0.01755	-0.06;0.095	CpG1 vs hip.bpnd				Effect size	95% CI	Effect size	95% CI	Effect size	95% CI	Effect size	95% CI	Effect size	95% CI	Effect size	95% CI
0.05248	-0.179;0.284	CpG1 vs put.bpnd		5HTT	Caudate	-0.01694	-0.076;0.042	0.00957	-0.061;0.08	-0.00833	-0.094;0.077	0.00957	-0.082;0.101	-0.04769	-0.126;0.03	0.07485	0.001;0.149
0.00941	-0.032;0.051	CpG1 vs neo.bpnd			Amygdala	-0.01584	-0.071;0.04	0.00895	-0.057;0.075	-0.00779	-0.088;0.072	0.00895	-0.077;0.095	-0.0446	-0.118;0.029	0.07	0.0002;0.14
0.02499	-0.214;0.264	CpG2 vs cau.bpnd			Hippocampus	-0.00673	-0.03;0.017	0.0038	-0.024;0.032	-0.00331	-0.037;0.031	0.0038	-0.033;0.04	-0.01894	-0.05;0.012	0.02973	0.001;0.059
0.00829	-0.071;0.088	CpG2 vs hip.bpnd			Putamen	-0.01864	-0.084;0.047	0.01053	-0.067;0.088	-0.00916	-0.103;0.085	0.01053	-0.09;0.111	-0.05248	-0.139;0.034	0.08237	0.001;0.164
0.0248	-0.213;0.262	CpG2 vs put.bpnd			Thalamus	-0.02026	-0.091;0.051	0.01145	-0.072;0.095	-0.00996	-0.112;0.092	0.01145	-0.098;0.121	-0.05704	-0.15;0.036	0.08953	0.001;0.178
0.00445	-0.038;0.047	CpG2 vs neo.bpnd			Midbrain	-0.01594	-0.072;0.04	0.009	-0.057;0.075	-0.00783	-0.088;0.072	0.009	-0.077;0.095	-0.04487	-0.118;0.029	0.07042	0.001;0.14
-0.2439	-0.49;0.003	CpG3 vs cau.bpnd			Neocortex	-0.00387	-0.017;0.01	0.00219	-0.014;0.018	-0.0019	-0.021;0.018	0.00219	-0.019;0.023	-0.0109	-0.029;0.007	0.01711	0.0002;0.034
-0.08092	-0.163;0.001	CpG3 vs hip.bpnd		5HT4 (Healthy Cohort)	Caudate	-0.01077	-0.094;0.072	-0.06038	-0.169;0.048	0.01107	-0.121;0.143	0.06147	-0.079;0.202	0.03948	-0.084;0.163	-0.01174	-0.111;0.087
-0.24205	-0.486;0.001	CpG3 vs put.bpnd			Hippocampus	-0.00448	-0.039;0.03	-0.02511	-0.07;0.02	0.0046	-0.05;0.06	0.02556	-0.033;0.084	0.01642	-0.035;0.068	-0.00488	-0.046;0.036
-0.04342	-0.087;0.001	CpG3 vs neo.bpnd			Putamen	-0.0115	-0.1;0.077	-0.06445	-0.18;0.051	0.01182	-0.129;0.153	0.0656	-0.084;0.216	0.04214	-0.089;0.173	-0.01253	-0.118;0.093
0.2082	-0.056;0.473	CpG4 vs cau.bpnd			Neocortex	-0.00272	-0.024;0.018	-0.01524	-0.043;0.012	0.00279	-0.031;0.036	0.01552	-0.02;0.051	0.00997	-0.021;0.041	-0.00296	-0.028;0.022
0.06908	-0.019;0.157	CpG4 vs hip.bpnd		5HT4 (MDD Cohort)	Caudate	0.05288	-0.18;0.286	0.02499	-0.214;0.264	-0.2439	-0.49;0.003	0.2082	-0.056;0.473	0.01715	-0.203;0.237	0.18923	-0.06;0.438
0.20663	-0.055;0.468	CpG4 vs put.bpnd			Hippocampus	0.01755	-0.06;0.095	0.00829	-0.071;0.088	-0.08092	-0.163;0.001	0.06908	-0.019;0.157	0.00569	-0.067;0.079	0.06278	-0.02;0.146
0.03707	-0.01;0.084	CpG4 vs neo.bpnd			Putamen	0.05248	-0.179;0.284	0.0248	-0.213;0.262	-0.24205	-0.486;0.001	0.20663	-0.055;0.468	0.01703	-0.201;0.235	0.18779	-0.059;0.434
0.01715	-0.203;0.237	CpG5 vs cau.bpnd			Neocortex	0.00941	-0.032;0.051	0.00445	-0.038;0.047	-0.04342	-0.087;0.001	0.03707	-0.01;0.084	0.00305	-0.036;0.042	0.03369	-0.011;0.078
0.00569	-0.067;0.079	CpG5 vs hip.bpnd
0.01703	-0.201;0.235	CpG5 vs put.bpnd
0.00305	-0.036;0.042	CpG5 vs neo.bpnd
0.18923	-0.06;0.438	CpG6 vs cau.bpnd
0.06278	-0.02;0.146	CpG6 vs hip.bpnd
0.18779	-0.059;0.434	CpG6 vs put.bpnd
0.03369	-0.011;0.078	CpG6 vs neo.bpnd
