# Supplementary material for: No association between peripheral serotonin-gene-related DNA methylation and brain serotonin neurotransmission in the healthy and depressed state
Source: Clin Epigenetics. 2024 May 27;16:71. doi: 10.1186/s13148-024-01678-y (PMC11131311; doi:10.1186/s13148-024-01678-y)
Supplement: Supplementary file 6 — Table S6. Associations between SLC6A4 methylation and environmental stress in healthy controls (HC) and mood and anxiety disorder symptoms in patients with depression (MDD) (XLSX 11 kb) [file 13148_2024_1678_MOESM6_ESM.xlsx]

## Sheet: Table S3
	SLC6A4
	HC
	CpG1			CpG2			CpG3			CpG4
Psychometric measure	β	PUNC	95% CI	β	PUNC	95% CI	β	PUNC	95% CI	β	PUNC	95% CI
PBI Care (N=290)	-0.088	0.876	[-1.20; 1.03]	0.73	0.077	[-0.08; 1.54]	-0.008	0.986	[-0.94; 0.92]	0.538	0.168	[-0.23; 1.31]
PBI Overprotection (N=290)	0.456	0.317	[-0.44; 1.35]	-0.833	0.012	[-1.48; -0.19]	-0.103	0.786	[-0.85; 0.64]	0.168	0.593	[-0.45; 0.79]
SLE Recent (N=295)	0.463	0.125	[-0.13; 1.06]	0.2	0.365	[-0.23; 0.64]	0.471	0.064	[-0.03; 0.97]	0.081	0.699	[-0.33; 0.50]
SLE Total (N=295)	0.004	0.976	[-0.23; 0.24]	-0.072	0.405	[-0.24; 0.10]	-0.12	0.228	[-0.32; 0.08]	-0.061	0.461	-0.22; 0.10
	MDD
BDI (N=89)	-1.474	0.319	[-4.40; 1.45]	-0.159	0.888	[-2.41; 2.09]	-0.355	0.794	[-3.05; 2.34]	0.32	0.764	[-1.80; 2.44]
CATS (N=76)	-2.578	0.562	[-11.39; 6.23]	-0.679	0.84	[-7.36; 6.01]	3.048	0.443	[-4.83; 10.93]	1.42	0.659	[-4.97; 7.81]
GAD10 (N=89)	0.89	0.625	[-2.72; 4.50]	-0.076	0.956	[-2.84; 2.69]	-3.368	0.041	[-6.60; -0.14]	-0.347	0.792	[-2.95; 2.26]
HAMD-6 (N=90)	-0.145	0.653	[-0.79; 0.50]	0.015	0.953	[-0.48; 0.51]	0.205	0.488	[-0.38; 0.79]	0.134	0.567	[-0.33; 0.60]
PBI Care (N=76)	1.257	0.455	[-2.08; 4.59]	0.099	0.938	[-2.44; 2.63]	-1.762	0.24	[-4.73; 1.21]	-1.141	0.348	[-3.55; 1.27]
PBI Overprotection (N=76)	-0.899	0.45	[-3.26; 1.46]	0.528	0.559	[-1.26; 2.32]	-0.444	0.678	[-2.57; 1.68]	-0.012	0.989	[-1.73; 1.70]
PSS (N=89)	0.411	0.654	[-1.41; 2.23]	-0.387	0.582	[-1.78; 1.01]	0.182	0.829	[-1.49; 1.85]	0.328	0.62	[-0.98; 1.64]
β: linear model estimate; PUNC: uncorrected p-value; HC: healthy controls; MDD: patients with depression. PBI: Parental Bonding Inventory; SLE: Stressful life events; BDI: Beck's Depressive Index; CATS: Childhood Abuse Trauma Scale; GAD10: Generalized Anxiety Disorder 10-item; HAMD-6: Hamilton's Depressive Rating Scale; PSS: Perceived Stress Scale
