# Supplementary material for: No association between peripheral serotonin-gene-related DNA methylation and brain serotonin neurotransmission in the healthy and depressed state
Source: Clin Epigenetics. 2024 May 27;16:71. doi: 10.1186/s13148-024-01678-y (PMC11131311; doi:10.1186/s13148-024-01678-y)
Supplement: Supplementary file 7 — Table S7. Associations between TPH2 methylation and environmental stress in healthy controls (HC) and mood and anxiety disorder symptoms in patients with depression (MDD) (XLSX 12 kb) [file 13148_2024_1678_MOESM7_ESM.xlsx]

## Sheet: Table S4
	TPH2
	HC
	CpG1			CpG2			CpG3			CpG4			CpG5			CpG6
Measure	β	PUNC	95% CI	β	PUNC	95% CI	β	PUNC	95% CI	β	PUNC	95% CI	β	PUNC	95% CI	β	PUNC	95% CI
PBI Care (N=292)	0.337	0.546	[-0.76; 1.44]	-0.057	0.918	[-1.14; 1.02]	-0.154	0.79	[-1.27; 0.96]	-0.822	0.049	[-1.64; -0.005]	-0.486	0.168	[-1.18; 0.21]	-0.532	0.167	[-1.29; 0.22]
PBI Overprotection (N=292)	0.1	0.826	[-0.79; 0.99]	-0.024	0.956	[-0.9; 0.85]	-0.454	0.323	[-1.36; 0.45]	0.477	0.156	[-0.18; 1.14]	0.288	0.311	[-0.27; 0.85]	0.2	0.52	[-0.41; 0.81]
SLE Recent (N=297)	0.277	0.355	[-0.31; 0.87]	-0.136	0.646	[-0.72; 0.45]	-0.021	0.946	[-0.62; 0.58]	0.167	0.459	[-0.28; 0.61]	-0.124	0.514	[-0.50; 0.25]	0.07	0.732	[-0.33; 0.47]
SLE Total (N=297)	-0.005	0.963	[-0.23 0.22]	0.049	0.669	[-0.18; 0.28]	-0.062	0.605	[-0.30; 0.17]	-0.003	0.976	[-0.18; 0.17]	-0.014	0.847	[-0.16; 0.13]	0.008	0.922	[-0.15; 0.17]
	MDD
BDI (N=88)	1.533	0.129	[-0.74; 5.70]	1.985	0.05	[-0.004; 4.08]	1.463	0.147	[-0.56; 3.67]	0.948	0.346	[-1.40; 3.96]	1.2	0.234	[-0.73; 2.94]	0.906	0.368	[-1.64; 4.38]
CATS (N=76)	1.974	0.052	[-0.09; 7.60]	1.725	0.089	[-0.75; 10.42]	1.637	0.106	[-1.02; 10.40]	1.486	0.142	[-1.80; 12.36]	1.302	0.197	[-1.70; 8.08]	0.836	0.406	[-4.80; 11.74]
GAD10 (N=88)	-0.067	0.946	[-4.10; 3.83]	0.239	0.811	[-2.23; 2.84]	-0.322	0.748	[-3.02; 2.18]	-0.312	0.756	[-3.78; 2.75]	-0.424	0.673	[-2.72; 1.76]	-0.922	0.359	[-5.35; 1.96]
HAMD6 (N=89)	-0.206	0.838	[-0.79; 0.64]	0.083	0.934	[-0.44; 0.48]	-0.456	0.649	[-0.58; 0.36]	-1.001	0.32	[-0.89; 0.29]	-0.824	0.412	[-0.57; 0.24]	0.048	0.962	[-0.65; 0.68]
PBI Care (N=76)	-1.947	0.055	[-6.67; 0.08]	-1.895	0.062	[-4.14; 0.11]	-1.864	0.066	[-4.19; 0.14]	-1.454	0.15	[-4.67; 0.73]	-1.483	0.142	[-3.24; 0.48]	-1.689	0.096	[-5.74; 0.48]
PBI Overprotection (N=76)	0.719	0.474	[-1.56; 3.32]	-0.306	0.761	[-1.77; 1.30]	-0.049	0.961	[-1.61; 1.53]	-0.034	0.973	[-1.97; 1.90]	-0.443	0.659	[-1.63; 1.04]	0.273	0.786	[-1.93; 2.55]
PSS (N=88)	0.102	0.919	[-1.88; 2.09]	1.054	0.295	[-0.59; 1.93]	0.723	0.472	[-0.83; 1.77]	0.688	0.494	[-1.07; 2.20]	0.777	0.439	[-0.68; 1.56]	0.767	0.445	[-1.13; 2.54]
β: linear model estimate; PUNC: uncorrected p-value; HC: healthy controls; MDD: patients with depression. PBI: Parental Bonding Inventory; SLE: Stressful life events; BDI: Beck's Depressive Index; CATS: Childhood Abuse Trauma Scale; GAD10: Generalized Anxiety Disorder 10-item; HAMD-6: Hamilton's Depressive Rating Scale; PSS: Perceived Stress Scale
