# Supplementary material for: No association between peripheral serotonin-gene-related DNA methylation and brain serotonin neurotransmission in the healthy and depressed state
Source: Clin Epigenetics. 2024 May 27;16:71. doi: 10.1186/s13148-024-01678-y (PMC11131311; doi:10.1186/s13148-024-01678-y)
Supplement: Supplementary file 8 — Table S8. Results of associations between CpGLV+cells and cell proportions, sex, age and genotype (XLSX 10 kb) [file 13148_2024_1678_MOESM8_ESM.xlsx]

## Sheet: Table S5
		HC (N=204)			MDD (N=86)
Gene	Variable	β	P-value	95% CI	β	P-value	95% CI
SLC6A4 CpGLV+cells	Lymphocytes	0.0119426	4.0x10-3	[0.004 ; 0.020]	0.0108301	0.043959	[0.0003; 0.021]
	Monocytes	-0.0248945	0.0938838	[-0.054; 0.004]	-2.0x10-3	0.838812	[-0.026; 0.021]
	Granulocytes	-0.396047	0.0388332	[-0.77; -0.020]	0.158049	0.275091	[-0.126;0.442]
	5-HTTLPR	-0.019218	0.748323	[-0.137; 0.100]	-0.0748428	0.231885	[-0.198; 0.048]
	Age	5.0x10-3	0.0824742	[-0.001; 0.010]	2.42x10-5	0.994048	[-0.006; 0.006]
	Sex (Male)	0.0539585	0.351803	[-0.060; 0.168]	-0.0639901	0.286095	[-0.182; 0.054]
TPH2 CpGLV+cells	Lymphocytes	0.0184202	1.8x10-6	[0.011; 0.026]	0.0135892	4.0x10-3	[0.004;0.023]
	Monocytes	-4.0x10-3	0.672683	[-0.021; 0.014]	3.0x10-3	0.854554	[-0.025;0.030]
	Granulocytes	-0.134425	0.251422	[-0.364; 0.095]	-0.205063	0.17647	[-0.502; 0.092]
	TPH2_rs4570625 (T-)	0.247794	0.316786	[-0.237;0.733]	-0.018444	0.755609	[-0.135; 0.098]
	Age	0.00967638	2.3x10-5	[0.005; 0.014]	0.0080957	0.0430795	[0.0003; 0.016]
	Sex (Male)	0.0799457	0.0332508	[0.006; 0.154]	0.0983588	0.132064	[-0.030; 0.226]
