# Supplementary material for: No association between peripheral serotonin-gene-related DNA methylation and brain serotonin neurotransmission in the healthy and depressed state
Source: Clin Epigenetics. 2024 May 27;16:71. doi: 10.1186/s13148-024-01678-y (PMC11131311; doi:10.1186/s13148-024-01678-y)
Supplement: Supplementary file 9 — Table S9. Results of associations between CpGLV+cells and measures of environmental stress or mood or anxiety symptoms (XLSX 10 kb) [file 13148_2024_1678_MOESM9_ESM.xlsx]

## Sheet: S6
HC
	SLC6A4			TPH2
	Estimate	P-value	95% CI	Estimate	P-value	CI 2.5%
PBI Care (N=200)	0.00613317	0.204749	[-0.003; 0.016]	1.0x10-3	0.839977	[-0.006; 0.007]
PBI Overprotection (N=197)	-4.0x10-3	0.4202	[-0.015; 0.006]	1.0x10-3	0.758561	[-0.006; 0.008]
SLE Recent (N=204)	0.0125961	0.129912	[-0.004; 0.029]	-2.0x10-3	0.653023	[-0.012;0.008]
SLE Total (N=204)	-0.0081809	0.72544	[-0.054; 0.037]	3.0x10-3	0.844508	[-0.025; 0.031]
MDD
BDI (N=86)	-2.0x10-3	0.531844	[-0.009; 0.005]	0.00739637	0.0496143	[0.00001; 0.015]
CATS (N=75)	-3.0x10-4	0.611242	[-0.002; 0.001]	2.0x10-3	0.111167	[-0.001; 0.005]
GAD10 (N=86)	-2.0x10-3	0.54734	[-0.006; 0.003]	3.0x10-4	0.902533	[-0.005; 0.006]
HAMD6 (N=86)	-0.0182915	0.239112	[-0.049; 0.012]	-0.011056	0.473246	[-0.041; 0.019]
PBI Care (N=75)	-2.0x10-4	0.885817	[-0.003; 0.004]	-0.00569231	0.128759	[-0.013; 0.002]
PBI Overprotection (N=75)	-2.0x10-3	0.551424	[-0.007; 0.004]	5.9x10-5	0.990871	[-0.010; 0.010]
PSS (N=86)	3.0x10-3	0.509885	[-0.007; 0.014]	2.0x10-3	0.730146	[-0.009; 0.013]
